# Supplementary material for: SLC35G3 is a UDP-N-acetylglucosamine transporter for sperm glycoprotein formation and underpins male fertility in mice
Source: eLife. 2025 Nov 12;14:RP107494. doi: 10.7554/eLife.107494 (PMC12611266; doi:10.7554/eLife.107494)
Supplement: Figure 1—source data 2. [file elife-107494-fig1-data2.zip]

Archive with 3 entries (2 files):
- Figure1-sourcedata2/
- Figure1-sourcedata2/fig1b bot.tif
- Figure1-sourcedata2/fig1b top.tif
