# Supplementary material for: SLC35G3 is a UDP-N-acetylglucosamine transporter for sperm glycoprotein formation and underpins male fertility in mice
Source: eLife. 2025 Nov 12;14:RP107494. doi: 10.7554/eLife.107494 (PMC12611266; doi:10.7554/eLife.107494)
Supplement: Figure 2—source data 2. [file elife-107494-fig2-data2.zip]

Archive with 4 entries (3 files):
- Figure2-sourcedata2/
- Figure2-sourcedata2/Fig2-sourcedata2-2B.tif
- Figure2-sourcedata2/Fig2C-basigin.jpg
- Figure2-sourcedata2/Fig2C-SLC35G3.jpg
