# Supplementary material for: SLC35G3 is a UDP-N-acetylglucosamine transporter for sperm glycoprotein formation and underpins male fertility in mice
Source: eLife. 2025 Nov 12;14:RP107494. doi: 10.7554/eLife.107494 (PMC12611266; doi:10.7554/eLife.107494)
Supplement: Figure 6—source data 2. [file elife-107494-fig6-data2.zip]

Archive with 33 entries (32 files):
- Figure6-source data2/
- Figure6-source data2/f6a_BASIGIN.jpg
- Figure6-source data2/f6a_GOPC.jpg
- Figure6-source data2/f6a_spaca1.jpg
- Figure6-source data2/f6a_zpbp1.jpg
- Figure6-source data2/f6b-spaca1.jpg
- Figure6-source data2/f6b_BASIGIN.jpg
- Figure6-source data2/f6c-spaca1.jpg
- Figure6-source data2/f6c_BASIGIN.jpg
- Figure6-source data2/f6d-ADAM1B.jpg
- Figure6-source data2/f6d-ADAM3.jpg
- Figure6-source data2/f6d-BASIGIN.jpg
- Figure6-source data2/f6d-CMTM2A.jpg
- Figure6-source data2/f6d-CMTM2B.jpg
- Figure6-source data2/f6d-EQTN.jpg
- Figure6-source data2/f6d-IZUMO1.jpg
- Figure6-source data2/f6d-Ly6k.jpg
- Figure6-source data2/f6d-LYPD4.jpg
- Figure6-source data2/f6d-SPACA4.jpg
- Figure6-source data2/f6d-SPACA6.jpg
- Figure6-source data2/f6d-tACE.jpg
- Figure6-source data2/f6d-TEX101.jpg
- Figure6-source data2/f6e-ADAM1B.jpg
- Figure6-source data2/f6e-ADAM3.jpg
- Figure6-source data2/f6e-BASIGIN.jpg
- Figure6-source data2/f6e-CMTM2A.jpg
- Figure6-source data2/f6e-CMTM2B.jpg
- Figure6-source data2/f6e-EQTN.jpg
- Figure6-source data2/f6e-IZUMO1.jpg
- Figure6-source data2/f6e-LYPD4.jpg
- Figure6-source data2/f6e-SPACA4.jpg
- Figure6-source data2/f6e-SPACA6.jpg
- Figure6-source data2/f6e-tACE.jpg
