# Supplementary material for: SLC35G3 is a UDP-N-acetylglucosamine transporter for sperm glycoprotein formation and underpins male fertility in mice
Source: eLife. 2025 Nov 12;14:RP107494. doi: 10.7554/eLife.107494 (PMC12611266; doi:10.7554/eLife.107494)
Supplement: Figure 6—figure supplement 1—source data 2. [file elife-107494-fig6-figsupp1-data2.zip]

Archive with 5 entries (4 files):
- Figure6-supplement1-sourcedata2/
- Figure6-supplement1-sourcedata2/Figure6-figure supplement1-source data 2 ADAM3testis.jpg
- Figure6-supplement1-sourcedata2/Figure6-figure supplement1-source data 2_ADAM3sperm.jpg
- Figure6-supplement1-sourcedata2/Figure6-figure supplement1-source data 2_BASIGINsperm.jpg
- Figure6-supplement1-sourcedata2/Figure6-figure supplement1-source data 2_BASIGINtestis.jpg
