# Supplementary material for: SLC35G3 is a UDP-N-acetylglucosamine transporter for sperm glycoprotein formation and underpins male fertility in mice
Source: eLife. 2025 Nov 12;14:RP107494. doi: 10.7554/eLife.107494 (PMC12611266; doi:10.7554/eLife.107494)
Supplement: Figure 7—source data 2. [file elife-107494-fig7-data2.zip]

Archive with 24 entries (23 files):
- Figure7-source data2/
- Figure7-source data2/f7a-AAL.tif
- Figure7-source data2/f7a-ConA.tif
- Figure7-source data2/f7a-LSL-N.tif
- Figure7-source data2/f7a-MAL-II.tif
- Figure7-source data2/f7a-PNA.tif
- Figure7-source data2/f7b-AAL.tif
- Figure7-source data2/f7b-ConA.tif
- Figure7-source data2/f7b-LSL-N_stripped from PNA.tif
- Figure7-source data2/f7b-MAL-II.tif
- Figure7-source data2/f7b-PNA.tif
- Figure7-source data2/f7c-ConA.jpg
- Figure7-source data2/f7c-LSL-N.jpg
- Figure7-source data2/f7d-ConA.jpg
- Figure7-source data2/f7d-LSL-N.jpg
- Figure7-source data2/Fig7a-aal-BASIGIN.jpg
- Figure7-source data2/fig7a-conA-BASIGIN.jpg
- Figure7-source data2/Fig7a-lsl-n-BASIGIN.jpg
- Figure7-source data2/Fig7a-mal-ii-BASIGIN.tif
- Figure7-source data2/Fig7a-PNA-BASIGIN.jpg
- Figure7-source data2/Fig7b-conA-BASIGIN1.jpg
- Figure7-source data2/Fig7b-PNA1-LSLN2-AAL3-MALII4-BASIGIN - marked.jpg
- Figure7-source data2/Fig7C-gapdh.tif
- Figure7-source data2/fig7d-gapdh.tif
